# Supplementary material for: Genetic Diversity and Population Structure of Fusarium oxysporum f. sp. conglutinans Race 1 in Northern China Samples
Source: J Fungi (Basel). 2022 Oct 16;8(10):1089. doi: 10.3390/jof8101089 (PMC9604595; doi:10.3390/jof8101089)
Supplement: Supplementary file 1 [file jof-08-01089-s001.zip]

Archive with 1 entries (1 files):
- jof-1916606-supplementary.pdf
